# Supplementary material for: Method for optimizing imaging parameters to record neuronal and cellular activity at depth with bioluminescence
Source: Neurophotonics. 2024 Mar 28;11(2):024206. doi: 10.1117/1.NPh.11.2.024206 (PMC10976037; doi:10.1117/1.NPh.11.2.024206)
Supplement: Supplementary file 1 [file NPh_011_024206_SD001.txt]

import os
import csv
import traceback
from ij import IJ, WindowManager
from ij.plugin import ImageCalculator, ZProjector
from ij.plugin.filter import GaussianBlur, ParticleAnalyzer, Analyzer
from ij.measure import ResultsTable
from ij.process import ImageConverter
from ij.measure import Measurements
from ij.plugin.frame import RoiManager
from ij.process import ImageProcessor
from ij.gui import GenericDialog
from collections import defaultdict

# Define parameters for the script, to be set by the user in ImageJ
#@ File (label="Input directory", style="directory") srcFile
#@ File (label="Output directory", style="directory") dstFile
#@ File (label="Background image file") backgroundFile
#@ String (label="File extension", value=".tif") ext
#@ String (label="File name contains", value="") containString
#@ boolean (label="Keep directory structure when saving", value=True) keepDirectories
#@ String (label="Filter files by name (leave empty for no filter)", value="") fileFilter
#@ File (label="CSV output directory", style="directory") csvOutputDir

def run():
    srcDir = srcFile.getAbsolutePath()
    dstDir = dstFile.getAbsolutePath()
    backgroundImagePath = backgroundFile.getAbsolutePath()
    mask_save_dir = os.path.join(dstDir, "Masks")
    
    if not os.path.exists(mask_save_dir):
        os.makedirs(mask_save_dir)

    for root, directories, fileNames in os.walk(srcDir):
        for fileName in fileNames:
            if fileFilter and fileFilter not in fileName:
                continue  # Skip files that don't contain the specified filter text
            if fileName.endswith(ext):
                file_path = os.path.join(root, fileName)
                print("Processing file:", file_path)
                try:
                    process(srcDir, dstDir, root, fileName, backgroundImagePath, mask_save_dir)
                except Exception as e:
                    print("Error processing file:", file_path)
                    traceback.print_exc()
                    continue  # Continue with the next file

    if ask_user("Do you want to collate data from all CSV files?"):
    	compile_integrated_density(csvOutputDir.getAbsolutePath())

def ask_user(question):
    gd = GenericDialog("User Input")
    gd.addMessage(question)
    gd.enableYesNoCancel()
    gd.showDialog()
    return gd.wasOKed()

def compile_integrated_density(csv_dir):
    compiled_data_intden = defaultdict(list)
    compiled_data_rawintden = defaultdict(list)
    max_length = 0

    for file_name in os.listdir(csv_dir):
        if file_name.endswith('.csv'):
            file_path = os.path.join(csv_dir, file_name)
            with open(file_path, 'rb') as csvfile:
                csvreader = csv.DictReader(csvfile)
                for row in csvreader:
                    if 'IntDen' in row:
                        compiled_data_intden[file_name].append(row['IntDen'])
                    if 'RawIntDen' in row:
                        compiled_data_rawintden[file_name].append(row['RawIntDen'])
                max_length = max(max_length, len(compiled_data_intden[file_name]), len(compiled_data_rawintden[file_name]))

    for key in compiled_data_intden:
        compiled_data_intden[key].extend([''] * (max_length - len(compiled_data_intden[key])))
    for key in compiled_data_rawintden:
        compiled_data_rawintden[key].extend([''] * (max_length - len(compiled_data_rawintden[key])))

    compiled_csv_path = os.path.join(csv_dir, 'compiled_density_data.csv')
    
    with open(compiled_csv_path, 'wb') as csvfile:  # Change to 'w' and add newline=''
        csvwriter = csv.writer(csvfile)
        headers = ['IntDen_' + k for k in compiled_data_intden] + ['RawIntDen_' + k for k in compiled_data_rawintden]
        all_values = list(compiled_data_intden.values()) + list(compiled_data_rawintden.values())  # Use list concatenation
        csvwriter.writerow(headers)
        csvwriter.writerows(zip(*all_values))
        
    print("Compiled CSV saved to:", compiled_csv_path)

def process(srcDir, dstDir, currentDir, fileName, backgroundImagePath, mask_save_dir):
    imp = None
    result_imp = None
    try:
        imagePath = os.path.join(currentDir, fileName)
        print("Processing file:", imagePath)
        imp = open_image(imagePath)
        if imp is None:
            print("Failed to open image:", imagePath)
            return

        background_imp = open_image(backgroundImagePath)
        if background_imp is None:
            print("Failed to open background image:", backgroundImagePath)
            return

        result_imp = subtract_background(imp, background_imp)
        if result_imp is None:
            print("Failed to subtract background for:", imagePath)
            return

        result_imp = apply_gaussian_blur(result_imp)
        summed_imp = sum_slices(result_imp)
        if summed_imp is not None:
            roi = determine_roi(summed_imp, mask_save_dir, fileName)
            if roi is not None:
                result_imp.setRoi(roi)
                save_with_roi(result_imp, dstDir, fileName)
                measurements = apply_roi_and_measure(result_imp, roi)
                save_measurements_to_csv(measurements, csvOutputDir.getAbsolutePath(), fileName)
            save_processed_image(result_imp, srcDir, dstDir, currentDir, fileName)
    except Exception as e:
        print("Error in process function for", fileName, ":", e)
        traceback.print_exc()
    finally:
        if imp is not None:
            imp.close()
        if result_imp is not None:
            result_imp.close()
        
def save_with_roi(imp_with_roi, processed_tiff_dir, file_name):
    roi_save_path = os.path.join(processed_tiff_dir, "ROI_" + file_name.replace('.tif', '.png'))
    print("Attempting to save image with ROI to:", roi_save_path)
    try:
        if imp_with_roi is not None:
            IJ.saveAs(imp_with_roi, "PNG", roi_save_path)
            print("Image with ROI saved successfully.")
        else:
            print("Warning: Image object is None, cannot save.")
    except Exception as e:
        print("Error saving image with ROI:", e)
        traceback.print_exc()

def sum_slices(imp):
    try:
        zp = ZProjector(imp)
        zp.setMethod(ZProjector.SUM_METHOD)
        zp.doProjection()
        return zp.getProjection()
    except Exception as e:
        error_message = "Error in sum_slices: {}".format(str(e))
        print(error_message)
        return None
        
def save_with_roi(imp, processed_tiff_dir, file_name):
    roi_save_path = os.path.join(processed_tiff_dir, "ROI_" + file_name.replace('.tif', '.png'))
    print("Saving image with ROI to:", roi_save_path)
    try:
        IJ.saveAs(imp, "PNG", roi_save_path)
        print("Image with ROI saved successfully.")
    except Exception as e:
        print("Error saving image with ROI:", e)

# Function to open an image using ImageJ
def open_image(imagePath):
    print("Open image file: " + imagePath)
    imp = IJ.openImage(imagePath)
    if imp is None:
        print("Could not open image: " + imagePath)
    return imp

# Function to subtract the background from an image
def subtract_background(imp, background_imp):
    ic = ImageCalculator()
    return ic.run("Subtract create stack", imp, background_imp)

# Function to remove outliers from an image
def remove_outliers(imp):
    IJ.run(imp, "Remove Outliers", "radius=2 threshold=50 which=Bright stack")
    return imp

# Function to apply Gaussian blur to an image
def apply_gaussian_blur(imp, sigma=2.0):
    stack = imp.getStack()
    gb = GaussianBlur()
    for i in range(1, stack.getSize() + 1):
        ip = stack.getProcessor(i)
        gb.blurGaussian(ip, sigma, sigma, 0.01)
        stack.setProcessor(ip, i)
    imp.setStack(stack)
    return imp

# Function to determine the ROI based on the summed image
def determine_roi(summed_imp, mask_save_dir, file_name):
    ImageConverter(summed_imp).convertToGray8()
    ip = summed_imp.getProcessor()
    ip.setAutoThreshold("Triangle dark")
    if ip.getMinThreshold() == ImageProcessor.NO_THRESHOLD:
        print("Warning: Triangle thresholding failed, applying a manual threshold.")
        ip.setThreshold(50, 255, ImageProcessor.NO_LUT_UPDATE)
    IJ.run(summed_imp, "Convert to Mask", "")
    save_mask(summed_imp, mask_save_dir, file_name)  # Save the mask as PNG

    rt = ResultsTable()
    pa = ParticleAnalyzer(ParticleAnalyzer.ADD_TO_MANAGER, Measurements.AREA, rt, 50.0, float('inf'), 0.0, 1.0)
    pa.analyze(summed_imp)
    roiManager = RoiManager.getInstance()
    rois = roiManager.getRoisAsArray()
    if not rois:
        print("No ROIs found.")
        return None
    largest_roi = max(rois, key=lambda r: r.getBounds().width * r.getBounds().height)
    return largest_roi

def save_mask(mask_imp, mask_save_dir, file_name):
    mask_save_path = os.path.join(mask_save_dir, "Mask_" + file_name.replace('.tif', '.png'))
    print("Saving mask to:", mask_save_path)
    try:
        IJ.saveAs(mask_imp, "PNG", mask_save_path)  # Specify mask_imp
        print("Mask saved successfully.")
    except Exception as e:
        print("Error saving mask:", e)

def save_measurements_to_csv(measurements, output_dir, file_name):
    output_path = os.path.join(output_dir, file_name + "_measurements.csv")
    with open(output_path, 'w', newline='') as file:  # Change to 'w' and add newline=''
        writer = csv.writer(file)
        if measurements:
            headers = ["Area", "Min", "Max", "IntDen", "Mean", "RawIntDen", "Stack Position"]
            writer.writerow(headers)
            for measurement in measurements:
                writer.writerow(measurement)

# Function to apply the determined ROI to each slice and measure it
def apply_roi_and_measure(imp, roi):
    stack = imp.getStack()
    measurements = []
    roiManager = RoiManager.getInstance()
    roiManager.addRoi(roi)

    for i in range(1, stack.getSize() + 1):
        imp.setSlice(i)
        imp.setRoi(roi)
        IJ.run(imp, "Measure", "")
        rt = ResultsTable.getResultsTable()
        if rt.getCounter() == 0:
            print("No measurements found for slice", i)
            continue

        area = rt.getValue("Area", rt.getCounter() - 1)
        min_gray = rt.getValue("Min", rt.getCounter() - 1)
        max_gray = rt.getValue("Max", rt.getCounter() - 1)
        integrated_density = rt.getValue("IntDen", rt.getCounter() - 1)
        mean_gray = rt.getValue("Mean", rt.getCounter() - 1)
        raw_integrated_density = rt.getValue("RawIntDen", rt.getCounter() - 1)
        stack_position = i

        measurements.append((area, min_gray, max_gray, integrated_density, mean_gray, raw_integrated_density, stack_position))
    
    roiManager.reset()
    return measurements

# Function to save the measurements to a CSV file
def save_measurements_to_csv(measurements, output_dir, file_name):
    output_path = os.path.join(output_dir, file_name + "_measurements.csv")
    with open(output_path, 'wb') as file:  # Use 'wb' for Python 2.x compatibility
        writer = csv.writer(file)
        if measurements:
            headers = ["Area", "Min", "Max", "IntDen", "Mean", "RawIntDen", "Stack Position"]
            writer.writerow(headers)
            for measurement in measurements:
                writer.writerow(measurement)

# Function to save the processed image
def save_processed_image(imp, srcDir, dstDir, currentDir, fileName):
    saveDir = currentDir.replace(srcDir, dstDir) if keepDirectories else dstDir
    if not os.path.exists(saveDir):
        os.makedirs(saveDir)
    savePath = os.path.join(saveDir, "Processed_" + fileName)
    print("Saving processed image to: " + savePath)
    try:
        IJ.saveAs(imp, "Tiff", savePath)
        print("Image saved successfully.")
    except Exception as e:
        print("Error saving image: " + str(e))
    imp.close()

if __name__ == "__main__":
    print("Script starting")
    try:
        run()
    except Exception as e:
        print("Unhandled exception in main:", e)
        traceback.print_exc()
    print("Script ended")
